# Supplementary material for: Improvement Effects of Myelophil on Symptoms of Chronic Fatigue Syndrome in a Reserpine-Induced Mouse Model
Source: Int J Mol Sci. 2021 Sep 22;22(19):10199. doi: 10.3390/ijms221910199 (PMC8508381; doi:10.3390/ijms221910199)
Supplement: Supplementary file 1 [file ijms-22-10199-s001.zip]

Archive with 1 entries (1 files):
- ijms-1343617 - Supplementary  - revised.pdf
